# Supplementary material for: Architecture of a complete Bce-type antimicrobial peptide resistance module
Source: Nat Commun. 2023 Jul 1;14:3896. doi: 10.1038/s41467-023-39678-w (PMC10314905; doi:10.1038/s41467-023-39678-w)
Supplement: Supplementary file 8 — Source Data [file 41467_2023_39678_MOESM8_ESM.xlsx]

## Sheet: Figure 5C
Sample Absorbance:
AB	AB	AB	ABRS	ABRS	ABRS
1.697	1.947	0.968	0.484	0.578	0.581
1.826	1.946	1.678	0.377	0.471	0.469
1.915	1.79	1.953	0.275	0.404	0.418
1.205	1.574	1.383	0.181	0.204	0.211
0.831	1.062	0.971	0.13	0.172	0.162
0.403	0.52	0.492	0.088	0.132	0.136
0.244	0.293	0.233	0.065	0.076	0.077
0.123	0.141	0.137	0.041	0.052	0.053
Phosphate Standards Absorbance
mM phosphate
1	1.488
0.8	1.266
0.6	0.988
0.4	0.692
0.3	0.458
0.2	0.362
0.1	0.212
0	0.064
umol/min/mg
mM ATP	BceAB			BceABS
8	0.91913	1.05827	0.513386	0.244003	0.296321	0.297991
6	0.990928	1.05772	0.908555	0.184449	0.236767	0.235654
4	1.04046	0.970891	1.06161	0.127679	0.199477	0.207269
2	0.645294	0.850671	0.744365	0.0753604	0.0881616	0.0920577
1	0.437135	0.565704	0.515055	0.046975	0.0703512	0.0647854
0.5	0.19892	0.26404	0.248455	0.0235988	0.0480882	0.0503145
0.25	0.110425	0.137697	0.104302	0.0107976	0.0169199	0.0174765
0.125	0.043079	0.0530974	0.050871	0	0.00356209	0.00411866
umol/min/umol
mM ATP	AB			ABS
8	59.7613	68.8084	33.3801	25.351	30.7866	30.9601
6	64.4296	68.7722	59.0738	19.1636	24.5992	24.4836
4	67.6504	63.1269	69.0255	13.2653	20.7249	21.5344
2	41.9567	55.3102	48.3982	7.82965	9.15965	9.56443
1	28.4223	36.7818	33.4886	4.88052	7.30922	6.73095
0.5	12.9337	17.1677	16.1545	2.45183	4.99617	5.22748
0.25	7.17976	8.95298	6.78169	1.12183	1.75791	1.81574
0.125	2.80097	3.45236	3.30761	0	0.370087	0.427913

## Sheet: Figure 5E
Sample Absorbance
WT	EK	EK/KE	EK/HA	YA
0.8771	0.6521	0.2681	0.6051	0.2901
1.1691	0.5791	0.2561	1.0111	0.3201
0.7591	0.5861	0.2791	1.2041	0.2301
Phosphate Standards Absorbance
mM
0.8	1.2181
0.6	0.8791
0.4	0.5931
0.3	0.4361
0.2	0.3031
0.1	0.1611
0.05	0.0731
0	0.0051
umol/min/mg
WT ABS	ABS Y13A	ABS E115K	ABS E115K/K116E	ABS E115K/H124Q
0.325938	0.107804	0.242326	0.12081	0.224861
0.434448	0.118952	0.215199	0.121182	0.375734
0.282088	0.085507	0.2178	0.103716	0.447454
umol/min/umol
WT	EK	EK/KE	EK/HQ	YA
54.5295	40.5412	20.2115	37.6192	18.0356
72.6832	36.0028	20.2737	62.8603	19.9007
47.1934	36.438	17.3517	74.8591	14.3054
% WT activity
EK	EK/KE	EK/HA	YA
69.7359	34.7663	64.7097	31.0234
61.9292	34.8733	108.127	34.2316
62.6778	29.8471	128.767	24.607

## Sheet: Figure S1C
Uncropped SDS-PAGE gel - stained with AquaStain (Bulldog Bio)
Lane	Sample
1	MW ladder
2	BceAB
3	BceAB-S
4	-
5	-
6	MW ladder
7	BceAB
8	BceAB-S
9	-
10	-

## Sheet: Primers
Below is a list of oligonucleotide primers used to create point mutations used in this study.
Construct	Forward Primer	Reverse Primer
pETduet BceABS S_Y13A	gGGAAACAAGCTGAATAAACAG	gcACTTTTTCGAATTTTATTCGCTTCTA
pETduet BceABS S_E115K	ATTGGAAAATaaaAAAGATGAGCTGATGGCATG	GCTAAGCGATGCCGTGC
pETduet BceABS S_E115K/K116E	GATGAGCTGATGGCATGGATC	TTctttATTTTCCAATGCTAAGCGATGCC
pETduet BceABS S_E115K H124Q	GGCATGGATCcagGAGGTCAAA	ATCAGCTCATCTTTTTTATTTTCCAATG
pETduet BceABS S_E115K/K116E H124Q	ACTCCATTAACAGCGATGCATTTAATC	TTTGACCTCcTGGATCCATGCC
